# Supplementary material for: Particulate Matter 10 (PM10) Is Associated with Epistaxis in Children and Adults
Source: Int J Environ Res Public Health. 2021 Apr 30;18(9):4809. doi: 10.3390/ijerph18094809 (PMC8124263; doi:10.3390/ijerph18094809)
Supplement: Supplementary file 1 [file ijerph-18-04809-s001.zip]

Archive with 4 entries (4 files):
- Supplementary figure 1.pdf
- Supplementary figure 2.pdf
- Supplementary figure 3.pdf
- Supplementary Table 1.pdf
